# Supplementary material for: In Vivo Efficacy of Amphotericin B against Four Candida auris Clades
Source: J Fungi (Basel). 2022 May 11;8(5):499. doi: 10.3390/jof8050499 (PMC9144575; doi:10.3390/jof8050499)
Supplement: Supplementary file 1 [file jof-08-00499-s001.zip]

Archive with 1 entries (1 files):
- jof-1715094-SI.pdf
